# Supplementary material for: Integrated Microbiome and Metabolomics Analysis Reveals That Ganoderma lucidum Triterpenoids Ameliorate Colitis Associated with the Modulation of the Gut Microbiota and Metabolic Profiles
Source: Foods. 2026 Jun 4;15(11):2016. doi: 10.3390/foods15112016 (PMC13256906; doi:10.3390/foods15112016)
Supplement: Supplementary file 1 [file foods-15-02016-s001.zip]

Archive with 1 entries (1 files):
- foods-4316369-supplementary.pdf
